# Supplementary material for: Chain Size and Knots of Ring Polymers in All-Crossing and Intra-Crossing Melts
Source: Polymers (Basel). 2025 Mar 23;17(7):854. doi: 10.3390/polym17070854 (PMC11991610; doi:10.3390/polym17070854)
Supplement: Supplementary file 1 [file polymers-17-00854-s001.zip]

Archive with 1 entries (1 files):
- polymers-3530513-supplementary.pdf
